# Supplementary material for: Feature Selection for Machine Learning Based Step Length Estimation Algorithms
Source: Sensors (Basel). 2020 Jan 31;20(3):778. doi: 10.3390/s20030778 (PMC7038475; doi:10.3390/s20030778)
Supplement: Supplementary file 1 [file sensors-20-00778-s001.zip]

Archive with 17 entries (15 files):
- code/
- code/library.pyc
- code/models/
- code/models/feature_scaler
- code/models/model_dt_c
- code/models/model_dt_mi
- code/models/model_elastic_c
- code/models/model_elastic_mi
- code/models/model_knn_c
- code/models/model_knn_mi
- code/models/model_ridge_c
- code/models/model_ridge_mi
- code/models/model_svr_c
- code/models/model_svr_mi
- code/READ_ME.txt
- code/sample
- code/test.py
