# Supplementary material for: Feature Selection for Machine Learning Based Step Length Estimation Algorithms
Source: Sensors (Basel). 2020 Jan 31;20(3):778. doi: 10.3390/s20030778 (PMC7038475; doi:10.3390/s20030778)
Supplement: Supplementary file 1 [file sensors-20-00778-s001.zip › code/READ_ME.txt]

To run the code to evaluate our step length estimator, python 3.7.5 is required.
Additionally, several libraries need to be installed:
-numpy (1.15.4)
-scipy (1.1.0)
-scikit_learn (0.22)

To evaluate our algorithm, 'test.py' must be used. In this file, currently an example of the acceleration data for one step (with length 66cm) is loaded 
from our own data set. This can be replaced with acceleration fragments for new steps. To extract suitable acceleration fragments, 
follwing procedure must be followed:
-Do an experiment where you take several steps with a handheld phone in texting position, i.e. the phone is approximately horizontal
and gather the x,y and z component of the acceleration sampled at 100Hz
-Determine the length of each step
-Low-pass filter the measured acceleration with a 3rd order Butterworth filter with a cut-off frequency of 3Hz
-Divide the measured acceleration into fragments, where one fragment contains the acceleration data for one step.
 Note that the instants where the acceleration magnitude crosses the threshold 1g with a positive slope are used as the begin/end of a step.
 Hence, each fragment should start and end at such an instant.
-Make sure that the unit of acceleration is in g and not m/s²
-Load this acceleration data (the x, y and z acceleration data) into a numpy array in the 'test.py' file. The size of the array should be 3xN, where N is the length of the fragment

Further, the user can determine which trained machine learning model will be used to estimate the step length. This can be done with the 'algorithm' variable.
Valid  values for this variable range from 1 to 5, which respectively correspond to the k nearest neighbour, the RBF SVM regression, the Decision Tree, the Elastic Net and the Ridge regression algorithm.
The user can also choose which ranking approach was used to determine the final feature set with the 'ranking_method' variable. Valid values are 1 and 2, which respectively correspond to
the the correlation and mutual information ranking approach.

If all steps are done correctly, the 'test.py' script should give the estimated step length in cm.
