# Supplementary material for: Feature Selection for Machine Learning Based Step Length Estimation Algorithms
Source: Sensors (Basel). 2020 Jan 31;20(3):778. doi: 10.3390/s20030778 (PMC7038475; doi:10.3390/s20030778)
Supplement: Supplementary file 1 [file sensors-20-00778-s001.zip › code/test.py]

import pickle
import library

#load acceleration data for a sample step_length (true step length=66cm) into numpy array
#this can be replaced with new FILTERED acceleration data (sampled at 100Hz) for ONE step (see paper on how the acceleration should be divided into fragments that correspond to a step): shape= Nx3
sample=pickle.load( open('sample', 'rb'))

#algorithm: determines the learning algorithm that is used to estimate step length
#1: k-Nearest Neighbour
#2: SVR
#3: Decision tree
#4: Elastic
#5: Ridge
algorithm=1
#ranking_method: determine the ranking method
# 1: the machine learning algorithm will use the features that were determined using the correlation to rank the features 
# 2: the machine learning algorithm will use the features that were determined using the mutual information to rank the features
ranking_method=1

#estimate the step length for the step corresponding to the "sample" step with the selected features using the training data from the paper.
step_length=library.estimate_step_length(sample,algorithm,ranking_method)
print("\nThe estimated step length is:")
print(str(step_length[0])+"cm")#step length in cm
